# Supplementary material for: Enhancing the Shelf Life of Sous-Vide Red Deer Meat with Piper nigrum Essential Oil: A Study on Antimicrobial Efficacy against Listeria monocytogenes
Source: Molecules. 2024 Sep 3;29(17):4179. doi: 10.3390/molecules29174179 (PMC11396834; doi:10.3390/molecules29174179)
Supplement: Supplementary file 1 [file molecules-29-04179-s001.zip]

Archive with 1 entries (1 files):
- molecules-3179187-supplementary.pdf
